# Supplementary material for: Achieving Low Dielectric Loss and High Humidity Stability Polyimide Through the Synergistic Effect of Copolymer Monomer Optimization and Aggregation State Regulation
Source: Polymers (Basel). 2026 Jun 26;18(13):1595. doi: 10.3390/polym18131595 (PMC13364279; doi:10.3390/polym18131595)
Supplement: Supplementary file 1 [file polymers-18-01595-s001.zip]

Archive with 1 entries (1 files):
- polymers-4374166-supplementary.pdf
